# Supplementary material for: Analysing the effect of full-length and C-terminally truncated progranulin on proliferation, colony formation, and migration in HepG2 and U87 cells
Source: Sci Rep. 2025 Nov 28;15:42698. doi: 10.1038/s41598-025-26703-9 (PMC12663392; doi:10.1038/s41598-025-26703-9)
Supplement: Supplementary file 1 — Supplementary Material 1 [file 41598_2025_26703_MOESM1_ESM.xlsx]

## Sheet: Fig. 2B
	- (WT)			PGRN			GRN-p-5			GRN-p-3			MBP-3xF
Day \rep	1	2	3	1	2	3	1	2	3	1	2	3	1	2	3
1	0.4165	0.430233	0.434033	0.4337	0.416933	0.504467	0.424333	0.4724	0.383533	0.460933	0.389133	0.528167	0.396	0.392033	0.493067
2	0.565133	0.716733	0.558067	0.6129	0.698	0.614467	0.542633	0.8224	0.4971	0.613667	0.674433	0.6762	0.5136	0.6608	0.605867
3	0.7493	0.892633	0.791933	0.8333	0.8365	0.777667	0.7898	0.9213	0.774667	0.8832	0.765067	1.1386	0.71	0.735467	0.9506
4	1.14917	1.17463	1.07023	1.31853	1.1409	0.9756	1.19687	1.2232	1.18063	1.2913	1.04893	1.2642	0.981033	0.9988	1.1141

## Sheet: Fig. 2C
Soft Agar Colony Formation HepG2: Nr. of colonies counted per well
	- (WT)						PGRN
rep \ well	1	2	3	4	5	6	1	2	3	4	5	6
1	62	61	91	71	22	36	64	91	78	69	60	56
2	66	83	48	93	115	77	66	80	91	104	137	82
3	76	90	84	76	52	81	36	63	69	86	67	81

## Sheet: Fig. 2D
Soft Agar Colony Formation HepG2: Area covered per well
	- (WT)						PGRN
rep \ well	1	2	3	4	5	6	1	2	3	4	5	6
1	7549	8236	10395	9068	2966	3496	14233	15474	15592	12373	14836	13261
2	9200	15102	9181	18362	18171	12245	14603	14553	13956	19875	25254	15033
3	10199	16813	13199	11371	9065	12368	3841	10802	11678	16048	10905	12785

## Sheet: Fig. 2E
Soft Agar Colony Formation Assay HepG2: Nr. of colonies counted per well
	WT						PGRN						GRN-p-5						GRN-p-3						MBP-3xF
Rep \ well	1	2	3	4	5	6	1	2	3	4	5	6	1	2	3	4	5	6	1	2	3	4	5	6	1	2	3	4	5	6
1	74	125	111	102	92	107	171	189	170	168	224	208	243	243	179	199	228	273	199	194	152	152	185	186	58	87	54	58	36	65
2	75	53	48	58	67	46	197	167	131	96	136	132							73	78	86	66	71	47	121	86	125	55	89	80
3	183	185	158	153	140	172	268	232	227	165	173	194	138	170	185	106	127	137	197	201	208	168	182	130	186	161	202	195	205	148
4	77	140	127	166	162	156	183	247	174	168	235	151	146	125	113	89	144	152	224	114	129	108	135	130	247	185	205	158	263	231

## Sheet: Fig. 2F
Plate Colony Formation Assay HepG2: Nr of colonies counted per well
	WT						MBP-3xF						PGRN						GRN-p-5						GRN-p-3
Rep \ well	1	2	3	4	5	6	1	2	3	4	5	6	1	2	3	4	5	6	1	2	3	4	5	6	1	2	3	4	5	6
1	313	386	523	511	380	495	510	513	585	551	551	580	282	311	396	387	356	316	45	60	174	159	59	142	149	169	266	353	177	240
2	225	332	492	309	318	356	326	362	537	436	303	253	576	625	645	596	675	641	98	220	182	213	133	151	166	195	273	341	246	360
3	164	274	320	114	338	188	306	391	359	193	356	318	646	746	747	785	656	616	465	565	616	476	510	362	694	659	730	665	722	650
4	291	300	360	285	402	410	607	742	749	727	634	689	620	817	666	631	609	746	462	591	375	524	533	413	396	664	479	434	455	542
