# Supplementary material for: Analysing the effect of full-length and C-terminally truncated progranulin on proliferation, colony formation, and migration in HepG2 and U87 cells
Source: Sci Rep. 2025 Nov 28;15:42698. doi: 10.1038/s41598-025-26703-9 (PMC12663392; doi:10.1038/s41598-025-26703-9)
Supplement: Supplementary file 2 — Supplementary Material 2 [file 41598_2025_26703_MOESM2_ESM.xlsx]

## Sheet: Fig. 3B
	- (WT)			PGRN			GRN-p-5			GRN-p-3			MBP-3xF
Day \rep	1	2	3	1	2	3	1	2	3	1	2	3	1	2	3
1	0.3531	0.3512	0.389267	0.320867	0.338833	0.3491	0.3983	0.3496	0.337067	0.3161	0.3607	0.330367	0.3358	0.335867	0.385133
2	0.458933	0.4468	0.530367	0.416	0.427567	0.461033	0.559467	0.428333	0.481933	0.421333	0.4731	0.4702	0.4424	0.4533	0.544467
3	0.607233	0.623	0.673	0.5439	0.601433	0.620833	0.725767	0.560133	0.656733	0.5449	0.660467	0.5788	0.604267	0.5917	0.684867
4	0.836067	0.888767	0.934067	0.7728	0.861933	0.838967	0.983033	0.832133	0.8872	0.796233	0.8917	0.842233	0.785767	0.8099	0.945

## Sheet: Fig. 3C
Soft Agar Colony Formation U87: Nr. of colonies counted per well
	- (WT)						PGRN
rep \ well	1	2	3	4	5	6	1	2	3	4	5	6
1	33	25	25	23	26	41	97	101	88	106	104	65
2	100	109	114	106	88	94	93	97	107	98	90	120
3	88	118	111	78	90	106	69	73	62	58	89	74

## Sheet: Fig. 3D
Soft Agar Colony Formation U87: Area covered per well
	- (WT)						PGRN
rep \ well	1	2	3	4	5	6	1	2	3	4	5	6
1	8687	5840	3569	3729	5275	4411	13172	13203	13481	13013	15186	9840
2	15135	13533	12715	9423	9242	12872	13981	14320	13496	8903	12913	15798
3	7549	7548	11304	8650	7356	9661	5782	4330	3278	6699	7005	5305

## Sheet: Fig. 3E
U87 48h Transwell Migration Assays 4x
Dapi stained nuclei counted per Image
	WT		PGRN
rep \ cond.	- FCS	+ FCS	- FCS	+ FCS
1	1970	7432	1649	4011
2	6084	9859	2999	10816
3	1491	3174	1053	3468

## Sheet: Fig. 3F
U87 24h Transwell Migration Assays 4x
Dapi stained nuclei counted per Image
	WT		PGRN
rep \ cond.	- FCS	+ FCS	- FCS	+ FCS
1	460	1586	462	747
2	344	1490	798	2762
3	667	4829	427	2921
