# Supplementary material for: Analysing the effect of full-length and C-terminally truncated progranulin on proliferation, colony formation, and migration in HepG2 and U87 cells
Source: Sci Rep. 2025 Nov 28;15:42698. doi: 10.1038/s41598-025-26703-9 (PMC12663392; doi:10.1038/s41598-025-26703-9)
Supplement: Supplementary file 3 — Supplementary Material 3 [file 41598_2025_26703_MOESM3_ESM.xlsx]

## Sheet: Fig. 4A & Fig. 4B
Replicate 1
Quantitative analysis of Cycling A.Green (ActB_sre61-62)
No.	Color	Name	Type	Ct	Rep. Ct	Rep. Ct Std. Dev.
1	8068978	U87 si GRN1	Unknown	12.62	12.6	0.02
2	1224038	U87 si GRN1	Unknown	12.58
3	2447355	U87 si GRN 3	Unknown	12.83	12.84	0.01
4	9342275	U87 si GRN 3	Unknown	12.84
5	477534	U87 si GRN 1+3 mix	Unknown	12.44	12.45	0.01
6	10461428	U87 si GRN 1+3 mix	Unknown	12.46
7	16159346	U87 siRNA UPF1	Unknown	12.2	12.23	0.04
8	13372924	U87 siRNA UPF1	Unknown	12.26
9	3153531	HepG2 si GRN1	Unknown	12.93	12.87	0.09
10	1224661	HepG2 si GRN1	Unknown	12.81
11	6373706	HepG2 si GRN3	Unknown	12.84	12.86	0.03
12	9517309	HepG2 si GRN3	Unknown	12.88
13	10801479	HepG2 si GRN 1+3 mix	Unknown	13.05	13.08	0.03
14	14333609	HepG2 si GRN 1+3 mix	Unknown	13.1
15	4748311	HepG2 siRNA UPF1	Unknown	13.22	13.18	0.06
16	15639523	HepG2 siRNA UPF1	Unknown	13.13
17	157102	H2O	Unknown	29.75	29.75
Quantitative analysis of Cycling A.Green (PGRN_AH96-97)
No.	Color	Name	Type	Ct	Rep. Ct	Rep. Ct Std. Dev.
18	6124272	U87 si GRN1	Unknown	21.85	21.84	0.01
19	5615396	U87 si GRN1	Unknown	21.83
20	15890410	U87 si GRN 3	Unknown	21.02	21.06	0.06
21	10792634	U87 si GRN 3	Unknown	21.1
22	13852280	U87 si GRN 1+3 mix	Unknown	21.23	21.15	0.11
23	7129495	U87 si GRN 1+3 mix	Unknown	21.08
24	8433112	U87 siRNA UPF1	Unknown	18.56	18.52	0.06
25	4936464	U87 siRNA UPF1	Unknown	18.48
26	5708171	HepG2 si GRN1	Unknown	20.17	20.13	0.06
27	1864981	HepG2 si GRN1	Unknown	20.09
28	4078675	HepG2 si GRN3	Unknown	20.05	20.07	0.04
29	28789	HepG2 si GRN3	Unknown	20.1
30	15838327	HepG2 si GRN 1+3 mix	Unknown	20.3	20.26	0.05
31	10231210	HepG2 si GRN 1+3 mix	Unknown	20.23
32	2138098	HepG2 siRNA UPF1	Unknown	19.98	19.99	0.01
33	1200447	HepG2 siRNA UPF1	Unknown	19.99
34	2496668	H2O	Unknown	32.4	32.4
Quantitative analysis of Cycling A.Green (UPF1_total _sre235-236)
No.	Color	Name	Type	Ct	Rep. Ct	Rep. Ct Std. Dev.
35	2767474	U87 si GRN1	Unknown		23.68	0.01
36	10371678	U87 si GRN1	Unknown
37	13730083	U87 si GRN 3	Unknown		23.91	0.03
38	9790971	U87 si GRN 3	Unknown
39	12468732	U87 si GRN 1+3 mix	Unknown		23.66	0.03
40	10454253	U87 si GRN 1+3 mix	Unknown
41	16288931	U87 siRNA UPF1	Unknown		25.29	0.04
42	12496843	U87 siRNA UPF1	Unknown
43	14774605	HepG2 si GRN1	Unknown		22.4	0.03
44	6954111	HepG2 si GRN1	Unknown
45	11837675	HepG2 si GRN3	Unknown		22.39	0
46	5442466	HepG2 si GRN3	Unknown
47	14328548	HepG2 si GRN 1+3 mix	Unknown		22.56	0.08
48	1261138	HepG2 si GRN 1+3 mix	Unknown
49	8068978	HepG2 siRNA UPF1	Unknown		22.84	0.14
50	1224038	HepG2 siRNA UPF1	Unknown
51	2447355	H2O	Unknown		33.45
Replicate 2
Quantitative analysis of Cycling A.Green (ActB_sre61-62)
No.	Color	Name	Type	Ct	Rep. Ct	Rep. Ct Std. Dev.
1	8068978	HepG2 GRN siRNA 1	Unknown	11.92	11.9	0.02
2	1224038	HepG2 GRN siRNA 1	Unknown	11.88
3	2447355	HepG2 GRN siRNA 3	Unknown	12.36	12.39	0.04
4	9342275	HepG2 GRN siRNA 3	Unknown	12.42
5	477534	HepG2 UPF1 siRNA	Unknown	12	12.01	0.01
6	10461428	HepG2 UPF1 siRNA	Unknown	12.02
7	16159346	U87 WT GRN siRNA 1	Unknown	11.58	11.57	0.01
8	13372924	U87 WT GRN siRNA 1	Unknown	11.56
9	3153531	U87 WT GRN siRNA 3	Unknown	12.18	12.09	0.12
10	1224661	U87 WT GRN siRNA 3	Unknown	12.01
11	6373706	U87 WT GRN siRNA 1+3	Unknown	11.85	11.9	0.07
12	9517309	U87 WT GRN siRNA 1+3	Unknown	11.94
13	10801479	U87 WT UPF1 siRNA	Unknown	11.76	11.82	0.09
14	14333609	U87 WT UPF1 siRNA	Unknown	11.88
15	4748311	U87 GRNoe + GRN siRNA 1	Unknown	11.7	11.7	0.01
16	15639523	U87 GRNoe + GRN siRNA 1	Unknown	11.71
17	157102	U87 GRNoe + GRN siRNA 3	Unknown	11.99	12.08	0.13
18	6124272	U87 GRNoe + GRN siRNA 3	Unknown	12.18
19	5615396	U87 GRNoe + GRN siRNA 1+3	Unknown	12.07	12.11	0.06
20	15890410	U87 GRNoe + GRN siRNA 1+3	Unknown	12.15
21	10792634	U87 GRNoe + UPF1 siRNA	Unknown	12	11.97	0.04
22	13852280	U87 GRNoe + UPF1 siRNA	Unknown	11.94
23	7129495	diluent	Unknown	36.73	35.35	1.94
24	8433112	diluent	Unknown	33.98
Quantitative analysis of Cycling A.Green (PGRN_AH96-97)
No.	Color	Name	Type	Ct	Rep. Ct	Rep. Ct Std. Dev.
25	4936464	HepG2 GRN siRNA 1	Unknown	20.59	20.56	0.04
26	5708171	HepG2 GRN siRNA 1	Unknown	20.53
27	1864981	HepG2 GRN siRNA 3	Unknown	20.72	20.77	0.07
28	4078675	HepG2 GRN siRNA 3	Unknown	20.82
29	28789	HepG2 UPF1 siRNA	Unknown	19.94	19.97	0.04
30	15838327	HepG2 UPF1 siRNA	Unknown	20
31	10231210	U87 WT GRN siRNA 1	Unknown	21.02	21.01	0.02
32	2138098	U87 WT GRN siRNA 1	Unknown	21
33	1200447	U87 WT GRN siRNA 3	Unknown	20.62	20.52	0.14
34	2496668	U87 WT GRN siRNA 3	Unknown	20.42
35	2767474	U87 WT GRN siRNA 1+3	Unknown	20.86	20.79	0.1
36	10371678	U87 WT GRN siRNA 1+3	Unknown	20.72
37	13730083	U87 WT UPF1 siRNA	Unknown	18.45	18.47	0.04
38	9790971	U87 WT UPF1 siRNA	Unknown	18.5
39	12468732	U87 GRNoe + GRN siRNA 1	Unknown	14.08	14.12	0.06
40	10454253	U87 GRNoe + GRN siRNA 1	Unknown	14.16
41	16288931	U87 GRNoe + GRN siRNA 3	Unknown	13.78	13.78	0.01
42	12496843	U87 GRNoe + GRN siRNA 3	Unknown	13.77
43	14774605	U87 GRNoe + GRN siRNA 1+3	Unknown	14.17	14.26	0.12
44	6954111	U87 GRNoe + GRN siRNA 1+3	Unknown	14.34
45	11837675	U87 GRNoe + UPF1 siRNA	Unknown	14.64	14.65	0.02
46	5442466	U87 GRNoe + UPF1 siRNA	Unknown	14.66
47	14328548	diluent	Unknown	35.53	35.41	0.17
48	1261138	diluent	Unknown	35.29
Quantitative analysis of Cycling A.Green (UPF1_total _sre235-236)
No.	Color	Name	Type	Ct	Rep. Ct	Rep. Ct Std. Dev.
49	8068978	HepG2 GRN siRNA 1	Unknown	21.2	21.16	0.06
50	1224038	HepG2 GRN siRNA 1	Unknown	21.12
51	2447355	HepG2 GRN siRNA 3	Unknown	20.99	21.05	0.08
52	9342275	HepG2 GRN siRNA 3	Unknown	21.1
53	477534	HepG2 UPF1 siRNA	Unknown	22.08	22.14	0.08
54	10461428	HepG2 UPF1 siRNA	Unknown	22.19
55	16159346	U87 WT GRN siRNA 1	Unknown	21.9	21.89	0.02
56	13372924	U87 WT GRN siRNA 1	Unknown	21.88
57	3153531	U87 WT GRN siRNA 3	Unknown	22.3	22.29	0.02
58	1224661	U87 WT GRN siRNA 3	Unknown	22.27
59	6373706	U87 WT GRN siRNA 1+3	Unknown	22.1	22.13	0.03
60	9517309	U87 WT GRN siRNA 1+3	Unknown	22.15
61	10801479	U87 WT UPF1 siRNA	Unknown	24.48	24.5	0.03
62	14333609	U87 WT UPF1 siRNA	Unknown	24.53
63	4748311	U87 GRNoe + GRN siRNA 1	Unknown	22.04	22.06	0.03
64	15639523	U87 GRNoe + GRN siRNA 1	Unknown	22.08
65	157102	U87 GRNoe + GRN siRNA 3	Unknown	21.9	21.91	0.02
66	6124272	U87 GRNoe + GRN siRNA 3	Unknown	21.92
67	5615396	U87 GRNoe + GRN siRNA 1+3	Unknown	21.93	22	0.1
68	15890410	U87 GRNoe + GRN siRNA 1+3	Unknown	22.07
69	10792634	U87 GRNoe + UPF1 siRNA	Unknown	24.03	24.11	0.11
70	13852280	U87 GRNoe + UPF1 siRNA	Unknown	24.19
71	7129495	diluent	Unknown	38.71	38.39	0.45
72	8433112	diluent	Unknown	38.07

## Sheet: Fig. 4C
Replicate1
Quantitative analysis of Cycling A.Green (ActB_sre61-62)
No.	Color	Name	Ct	Rep. Ct	Rep. Ct Std. Dev.
1	8068978	24h WT U87 siGRN	13.06	13.08	0.02
2	1224038	24h WT U87 siGRN	13.09
3	2447355	24h WT U87 siCtrl	13.12	13.16	0.05
4	9342275	24h WT U87 siCtrl	13.19
5	477534	24h WT U87 NTC	13.69	13.73	0.05
6	10461428	24h WT U87 NTC	13.76
7	16159346	24h GRNoeU87 siGRN	14.57	14.59	0.03
8	13372924	24h GRNoeU87 siGRN	14.6
9	3153531	24h GRNoe U87 siCtrl	13.01	13.13	0.17
10	1224661	24h GRNoe U87 siCtrl	13.25
11	6373706	24h GRNoe U87 NTC	13.81	13.76	0.07
12	9517309	24h GRNoe U87 NTC	13.72
13	10801479	48h WT U87 siGRN	13.75	13.76	0.02
14	14333609	48h WT U87 siGRN	13.77
15	4748311	48h WT U87 siCtrl	14.13	14.17	0.06
16	15639523	48h WT U87 siCtrl	14.22
17	157102	48h WT U87 NTC	13.73	13.67	0.08
18	6124272	48h WT U87 NTC	13.62
19	5615396	48h GRNoeU87 siGRN	15.04	15.3	0.37
20	15890410	48h GRNoeU87 siGRN	15.57
21	10792634	48h GRNoe U87 siCtrl	13.58	13.62	0.06
22	13852280	48h GRNoe U87 siCtrl	13.67
23	7129495	48h GRNoe U87 NTC	14.54	14.59	0.06
24	8433112	48h GRNoe U87 NTC	14.63
25	4936464	H2O	27.53	27.4	0.18
26	5708171	H2O	27.28
Quantitative analysis of Cycling A.Green (PGRN_AH96-97)
No.	Color	Name	Ct	Rep. Ct	Rep. Ct Std. Dev.
27	1864981	24h WT U87 siGRN	24.52	24.53	0.01
28	4078675	24h WT U87 siGRN	24.54
29	28789	24h WT U87 siCtrl	21.51	21.52	0.01
30	15838327	24h WT U87 siCtrl	21.52
31	10231210	24h WT U87 NTC	22.62	22.7	0.11
32	2138098	24h WT U87 NTC	22.78
33	1200447	24h GRNoeU87 siGRN	18.25	18.24	0.02
34	2496668	24h GRNoeU87 siGRN	18.22
35	2767474	24h GRNoe U87 siCtrl	16.43	16.45	0.03
36	10371678	24h GRNoe U87 siCtrl	16.47
37	13730083	24h GRNoe U87 NTC	17.73	17.74	0.03
38	9790971	24h GRNoe U87 NTC	17.76
39	12468732	48h WT U87 siGRN	25.14	25.15	0.02
40	10454253	48h WT U87 siGRN	25.17
41	16288931	48h WT U87 siCtrl	22	22.02	0.03
42	12496843	48h WT U87 siCtrl	22.04
43	14774605	48h WT U87 NTC	22.99	22.93	0.1
44	6954111	48h WT U87 NTC	22.86
45	11837675	48h GRNoeU87 siGRN	19.1	19.02	0.12
46	5442466	48h GRNoeU87 siGRN	18.93
47	14328548	48h GRNoe U87 siCtrl	16.51	16.56	0.06
48	1261138	48h GRNoe U87 siCtrl	16.6
49	8068978	48h GRNoe U87 NTC	18.83	18.89	0.09
50	1224038	48h GRNoe U87 NTC	18.95
51	2447355	H2O	31.05	30.73	0.45
52	9342275	H2O	30.41
Replicate 2
Quantitative analysis of Cycling A.Green (ActB_sre61-62)
No.	Color	Name	Ct	Rep. Ct	Rep. Ct Std. Dev.
49	8068978	U87 WT 24h ctrl	14.9	14.9	0
50	1224038	U87 WT 24h ctrl	14.9
51	2447355	U87 WT 24h siGRN	13.71	13.74	0.04
52	9342275	U87 WT 24h siGRN	13.78
53	477534	U87 GRNoe 24h ctrl	15	15.02	0.03
54	10461428	U87 GRNoe 24h ctrl	15.04
55	16159346	U87 GRNoe 24h siGRN	13.96	14	0.04
56	13372924	U87 GRNoe 24h siGRN	14.03
57	3153531	U87 WT 48h ctrl	13.89	13.88	0.01
58	1224661	U87 WT 48h ctrl	13.88
59	6373706	U87 WT 48h siGRN	14.16	14.13	0.04
60	9517309	U87 WT 48h siGRN	14.1
61	10801479	U87 GRNoe 48h ctrl	13.61	13.56	0.07
62	14333609	U87 GRNoe 48h ctrl	13.51
63	4748311	U87 GRNoe 48h siGRN	13.55	13.64	0.13
64	15639523	U87 GRNoe 48h siGRN	13.74
81	3153531	diluent	30.51	31.37	1.21
82	1224661	diluent	32.23
Quantitative analysis of Cycling A.Green (PGRN_AH96-97)
No.	Color	Name	Ct	Rep. Ct	Rep. Ct Std. Dev.
65	157102	U87 WT 24h ctrl	21.39	21.48	0.12
66	6124272	U87 WT 24h ctrl	21.56
67	5615396	U87 WT 24h siGRN	23.69	23.67	0.04
68	15890410	U87 WT 24h siGRN	23.64
69	10792634	U87 GRNoe 24h ctrl	15.17	15.25	0.11
70	13852280	U87 GRNoe 24h ctrl	15.33
71	7129495	U87 GRNoe 24h siGRN	14.95	14.94	0.01
72	8433112	U87 GRNoe 24h siGRN	14.93
73	8068978	U87 WT 48h ctrl	20.35	20.36	0.01
74	1224038	U87 WT 48h ctrl	20.37
75	2447355	U87 WT 48h siGRN	23.3	23.3	0
76	9342275	U87 WT 48h siGRN	23.3
77	477534	U87 GRNoe 48h ctrl	14.56	14.55	0
78	10461428	U87 GRNoe 48h ctrl	14.55
79	16159346	U87 GRNoe 48h siGRN	14.63	14.63	0
80	13372924	U87 GRNoe 48h siGRN	14.62
83	6373706	diluent	36.27	35.92	0.5
84	9517309	diluent	35.57

## Sheet: Fig. 4E
U87 24h Transwell Migration Assays 4x
Dapi stained nuclei counted per Image
	WT		siCtrl	siGRN
rep \ cond.	- FCS	+ FCS	+ FCS	+ FCS
1	362	1385	3472	2540
2	514	775	1117	589
3	349	1532	1270	965
