# Supplementary material for: Analysing the effect of full-length and C-terminally truncated progranulin on proliferation, colony formation, and migration in HepG2 and U87 cells
Source: Sci Rep. 2025 Nov 28;15:42698. doi: 10.1038/s41598-025-26703-9 (PMC12663392; doi:10.1038/s41598-025-26703-9)
Supplement: Supplementary file 4 — Supplementary Material 4 [file 41598_2025_26703_MOESM4_ESM.xlsx]

## Sheet: Fig. 5C
Absorbance measured after 1h incubation with CellTiter dye, at 490nm
	Rep 1							Rep 2							Rep 3
	OE	Day 1	Day 2	Day 3	Day 4			OE	Day 1	Day 2	Day 3	Day 4			OE	Day 1	Day 2	Day 3	Day 4
GRN-KO	PGRN	0.0370333	0.0935	0.159317	0.1892		GRN-KO	PGRN	0.0396667	0.161733	0.215933	0.292733		GRN-KO	PGRN	0.119133	0.175567	0.273933	0.394367
	GRN-p-5	0.0572333	0.154833	0.285683	0.356433			GRN-p-5	0.0494667	0.167467	0.251967	0.366667			GRN-p-5	0.0745666	0.147867	0.226133	0.4338
	GRN-p-3	0.0571333	0.1424	0.278217	0.367867			GRN-p-3	0.0782	0.2196	0.335733	0.524633			GRN-p-3	0.127733	0.2189	0.352733	0.643
	MBP-3xF	0.0573	0.0888333	0.112283	0.0956333			MBP-3xF	0.0566667	0.1874	0.245733	0.371267			MBP-3xF	0.092	0.1595	0.264533	0.416433
	- (KO)	0.0894667	0.160633	0.291117	0.354933			- (KO)	0.0660667	0.1849	0.280633	0.410733			- (KO)	0.127633	0.179467	0.2984	0.510433
WT	- (WT)	0.0438333	0.1185	0.241317	0.279067		WT	- (WT)	0.0398	0.159133	0.246367	0.386967		WT	- (WT)	0.112833	0.1801	0.284767	0.469533

## Sheet: Fig. 5D
	WT			MBP-3xF			PGRN			GRN-p-5			GRN-p-3			GRN-KO
rep \ well	1	2	3	1	2	3	1	2	3	1	2	3	1	2	3	1	2	3
1	6	16	53	0	0	0	1	1	0	0	0	0	0	0	0	0	0	3
2	15	44	135	0	0	4	0	1	4	0	1	5	0	0	0	0	0	0
